# Supplementary material for: Cyclometallated Palladium(II) Complexes: An Approach to the First Dinuclear Bis(iminophosphorane)phosphane-[C,N,S] Metallacycle
Source: Molecules. 2022 Oct 19;27(20):7043. doi: 10.3390/molecules27207043 (PMC9607290; doi:10.3390/molecules27207043)
Supplement: Supplementary file 1 [file molecules-27-07043-s001.zip]

Archive with 1 entries (1 files):
- molecules-1960323-supplementary.pdf
